# Supplementary material for: Development of a normal tissue complication probability (NTCP) model for radiation-induced hypothyroidism in nasopharyngeal carcinoma patients
Source: BMC Cancer. 2018 May 18;18:575. doi: 10.1186/s12885-018-4348-z (PMC5960211; doi:10.1186/s12885-018-4348-z)
Supplement: Supplementary file 1 — Table S1. Spearman’s rank self-correlation matrix of clinical and dosimetric variables. (XLS 26 kb) [file 12885_2018_4348_MOESM1_ESM.xls]

## Sheet: Sheet1
		Table S1 Spearman’s rank self-correlation matrix of variables
				biochemical HT	Gender	Age	T stage	N stage	Stage	Technique	Chemotherapy	Dmin (Gy)Dmin (Gy)Dmin (Gy)Dmin (Gy)	Dmean (Gy)Dmean (Gy)Dmean (Gy)Dmean (Gy)	Dmax (Gy)Dmax (Gy)Dmax (Gy)Dmax (Gy)	V10V10V10V10	V15V15V15V15	V20V20V20V20	V25V25V25V25	V30V30V30V30	V35V35V35V35	V40V40V40V40	V45V45V45V45	V50V50V50V50	V55V55V55V55	V60V60V60V60	Pmean (Gy)Pmean (Gy)Pmean (Gy)Pmean (Gy)	Pmax (Gy)Pmax (Gy)Pmax (Gy)Pmax (Gy)
		biochemical HT	Rs	1	0.218	-0.15	-0.104	0.076	0.107	-0.065	-0.144	0.238	0.292	0.044	0.097	0.118	0.126	0.159	0.23	0.239	0.263	0.297	0.316	0.294	0.181	-0.112	-0.124
			p value	.	0.004	0.049	0.17	0.321	0.159	0.394	0.058	0.002	0	0.562	0.202	0.12	0.096	0.036	0.002	0.001	0	0	0	0	0.017	0.143	0.104
		Gender	Rs	0.218	1	-0.186	-0.094	-0.039	-0.116	0.009	0.214	-0.074	0.053	0.158	-0.099	-0.109	-0.135	-0.126	-0.074	-0.056	0.012	0.087	0.149	0.206	0.219	-0.093	-0.082
			p value	0.004	.	0.014	0.218	0.608	0.126	0.903	0.005	0.333	0.487	0.037	0.195	0.151	0.076	0.098	0.33	0.459	0.878	0.251	0.049	0.006	0.004	0.223	0.279
		Age	Rs	-0.15	-0.186	1	0.126	-0.017	0.064	0.084	0.025	-0.071	-0.072	0.032	-0.04	-0.092	-0.089	-0.067	-0.108	-0.094	-0.079	-0.066	-0.06	-0.064	-0.059	0.058	0.045
			p value	0.049	0.014	.	0.097	0.825	0.401	0.269	0.746	0.355	0.347	0.674	0.599	0.229	0.245	0.381	0.156	0.219	0.303	0.385	0.432	0.398	0.44	0.444	0.554
		T stage	Rs	-0.104	-0.094	0.126	1	-0.037	0.472	0.13	-0.421	0.133	0.056	-0.064	0.158	0.13	0.135	0.159	0.178	0.141	0.093	0.035	-0.016	-0.079	-0.106	0.561	0.55
			p value	0.17	0.218	0.097	.	0.632	0	0.087	0	0.079	0.466	0.404	0.037	0.086	0.076	0.037	0.019	0.064	0.221	0.643	0.834	0.299	0.164	0	0
		N stage	Rs	0.076	-0.039	-0.017	-0.037	1	0.197	0.054	-0.207	0.279	0.318	0.008	0.393	0.387	0.366	0.34	0.307	0.314	0.327	0.304	0.264	0.19	0.056	0.015	0.02
			p value	0.321	0.608	0.825	0.632	.	0.009	0.477	0.006	0	0	0.917	0	0	0	0	0	0	0	0	0	0.012	0.466	0.84	0.791
		Stage	Rs	0.107	-0.116	0.064	0.472	0.197	1	0.015	-0.74	0.217	0.255	-0.028	0.254	0.243	0.289	0.309	0.281	0.274	0.261	0.242	0.203	0.127	0.048	0.221	0.21
			p value	0.159	0.126	0.401	0	0.009	.	0.845	0	0.004	0.001	0.712	0.001	0.001	0	0	0	0	0.001	0.001	0.007	0.095	0.532	0.003	0.005
		Technique	Rs	-0.065	0.009	0.084	0.13	0.054	0.015	1	-0.024	0.468	0.246	-0.306	0.544	0.523	0.49	0.437	0.406	0.387	0.285	0.129	-0.01	-0.064	-0.207	0.246	0.227
			p value	0.394	0.903	0.269	0.087	0.477	0.845	.	0.753	0	0.001	0	0	0	0	0	0	0	0	0.089	0.895	0.399	0.006	0.001	0.003
		Chemotherapy	Rs	-0.144	0.214	0.025	-0.421	-0.207	-0.74	-0.024	1	-0.212	-0.179	0.036	-0.283	-0.298	-0.296	-0.297	-0.261	-0.235	-0.189	-0.135	-0.093	-0.019	0.017	-0.255	-0.256
			p value	0.058	0.005	0.746	0	0.006	0	0.753	.	0.005	0.018	0.634	0	0	0	0	0	0.002	0.012	0.075	0.223	0.805	0.827	0.001	0.001
		Dmin (Gy)Dmin (Gy)Dmin (Gy)	Rs	0.238	-0.074	-0.071	0.133	0.279	0.217	0.468	-0.212	1	0.786	-0.191	0.814	0.833	0.867	0.902	0.935	0.913	0.81	0.659	0.496	0.323	-0.047	0.172	0.152
			p value	0.002	0.333	0.355	0.079	0	0.004	0	0.005	.	0	0.012	0	0	0	0	0	0	0	0	0	0	0.535	0.024	0.045
		Dmean (Gy)Dmean (Gy)Dmean (Gy)	Rs	0.292	0.053	-0.072	0.056	0.318	0.255	0.246	-0.179	0.786	1	0.035	0.663	0.691	0.748	0.795	0.863	0.901	0.958	0.945	0.864	0.706	0.318	0.114	0.093
			p value	0	0.487	0.347	0.466	0	0.001	0.001	0.018	0	.	0.647	0	0	0	0	0	0	0	0	0	0	0	0.135	0.222
		Dmax (Gy)Dmax (Gy)Dmax (Gy)	Rs	0.044	0.158	0.032	-0.064	0.008	-0.028	-0.306	0.036	-0.191	0.035	1	-0.27	-0.283	-0.236	-0.197	-0.118	-0.108	-0.007	0.131	0.271	0.437	0.672	-0.104	-0.082
			p value	0.562	0.037	0.674	0.404	0.917	0.712	0	0.634	0.012	0.647	.	0	0	0.002	0.009	0.122	0.155	0.923	0.086	0	0	0	0.174	0.281
		V10V10V10	Rs	0.097	-0.099	-0.04	0.158	0.393	0.254	0.544	-0.283	0.814	0.663	-0.27	1	0.973	0.924	0.861	0.78	0.749	0.652	0.506	0.356	0.193	-0.148	0.212	0.196
			p value	0.202	0.195	0.599	0.037	0	0.001	0	0	0	0	0	.	0	0	0	0	0	0	0	0	0.011	0.051	0.005	0.009
		V15V15V15	Rs	0.118	-0.109	-0.092	0.13	0.387	0.243	0.523	-0.298	0.833	0.691	-0.283	0.973	1	0.954	0.893	0.813	0.783	0.684	0.529	0.368	0.191	-0.157	0.222	0.209
			p value	0.12	0.151	0.229	0.086	0	0.001	0	0	0	0	0	0	.	0	0	0	0	0	0	0	0.011	0.038	0.003	0.006
		V20V20V20	Rs	0.126	-0.135	-0.089	0.135	0.366	0.289	0.49	-0.296	0.867	0.748	-0.236	0.924	0.954	1	0.944	0.868	0.839	0.75	0.597	0.43	0.243	-0.11	0.206	0.193
			p value	0.096	0.076	0.245	0.076	0	0	0	0	0	0	0.002	0	0	.	0	0	0	0	0	0	0.001	0.147	0.006	0.011
		V25V25V25	Rs	0.159	-0.126	-0.067	0.159	0.34	0.309	0.437	-0.297	0.902	0.795	-0.197	0.861	0.893	0.944	1	0.929	0.902	0.817	0.665	0.502	0.312	-0.052	0.196	0.183
			p value	0.036	0.098	0.381	0.037	0	0	0	0	0	0	0.009	0	0	0	.	0	0	0	0	0	0	0.498	0.01	0.016
		V30V30	Rs	0.23	-0.074	-0.108	0.178	0.307	0.281	0.406	-0.261	0.935	0.863	-0.118	0.78	0.813	0.868	0.929	1	0.975	0.894	0.764	0.608	0.412	0.036	0.211	0.195
			p value	0.002	0.33	0.156	0.019	0	0	0	0	0	0	0.122	0	0	0	0	.	0	0	0	0	0	0.634	0.005	0.01
		V35V35	Rs	0.239	-0.056	-0.094	0.141	0.314	0.274	0.387	-0.235	0.913	0.901	-0.108	0.749	0.783	0.839	0.902	0.975	1	0.946	0.829	0.673	0.465	0.067	0.176	0.159
			p value	0.001	0.459	0.219	0.064	0	0	0	0.002	0	0	0.155	0	0	0	0	0	.	0	0	0	0	0.377	0.02	0.036
		V40V40	Rs	0.263	0.012	-0.079	0.093	0.327	0.261	0.285	-0.189	0.81	0.958	-0.007	0.652	0.684	0.75	0.817	0.894	0.946	1	0.95	0.83	0.619	0.208	0.144	0.126
			p value	0	0.878	0.303	0.221	0	0.001	0	0.012	0	0	0.923	0	0	0	0	0	0	.	0	0	0	0.006	0.058	0.097
		V45V45	Rs	0.297	0.087	-0.066	0.035	0.304	0.242	0.129	-0.135	0.659	0.945	0.131	0.506	0.529	0.597	0.665	0.764	0.829	0.95	1	0.954	0.778	0.391	0.074	0.059
			p value	0	0.251	0.385	0.643	0	0.001	0.089	0.075	0	0	0.086	0	0	0	0	0	0	0	.	0	0	0	0.332	0.439
		V50V50	Rs	0.316	0.149	-0.06	-0.016	0.264	0.203	-0.01	-0.093	0.496	0.864	0.271	0.356	0.368	0.43	0.502	0.608	0.673	0.83	0.954	1	0.901	0.575	-0.005	-0.018
			p value	0	0.049	0.432	0.834	0	0.007	0.895	0.223	0	0	0	0	0	0	0	0	0	0	0	.	0	0	0.945	0.817
		V55V55	Rs	0.294	0.206	-0.064	-0.079	0.19	0.127	-0.064	-0.019	0.323	0.706	0.437	0.193	0.191	0.243	0.312	0.412	0.465	0.619	0.778	0.901	1	0.803	-0.098	-0.108
			p value	0	0.006	0.398	0.299	0.012	0.095	0.399	0.805	0	0	0	0.011	0.011	0.001	0	0	0	0	0	0	.	0	0.198	0.155
		V60V60	Rs	0.181	0.219	-0.059	-0.106	0.056	0.048	-0.207	0.017	-0.047	0.318	0.672	-0.148	-0.157	-0.11	-0.052	0.036	0.067	0.208	0.391	0.575	0.803	1	-0.147	-0.147
			p value	0.017	0.004	0.44	0.164	0.466	0.532	0.006	0.827	0.535	0	0	0.051	0.038	0.147	0.498	0.634	0.377	0.006	0	0	0	.	0.053	0.052
		Pmean (Gy)Pmean (Gy)	Rs	-0.112	-0.093	0.058	0.561	0.015	0.221	0.246	-0.255	0.172	0.114	-0.104	0.212	0.222	0.206	0.196	0.211	0.176	0.144	0.074	-0.005	-0.098	-0.147	1	0.985
			p value	0.143	0.223	0.444	0	0.84	0.003	0.001	0.001	0.024	0.135	0.174	0.005	0.003	0.006	0.01	0.005	0.02	0.058	0.332	0.945	0.198	0.053	.	0
		Pmax (Gy)	Rs	-0.124	-0.082	0.045	0.55	0.02	0.21	0.227	-0.256	0.152	0.093	-0.082	0.196	0.209	0.193	0.183	0.195	0.159	0.126	0.059	-0.018	-0.108	-0.147	0.985	1
			p value	0.104	0.279	0.554	0	0.791	0.005	0.003	0.001	0.045	0.222	0.281	0.009	0.006	0.011	0.016	0.01	0.036	0.097	0.439	0.817	0.155	0.052	0	.
		Abbreviation: HT = hypothyroidism, Rs = Spearman’s rank correlation coefficients.
